# Supplementary material for: Novel IncR/IncP6 Hybrid Plasmid pCRE3-KPC Recovered from a Clinical KPC-2-Producing Citrobacter braakii Isolate
Source: mSphere. 2020 Mar 25;5(2):e00891-19. doi: 10.1128/mSphere.00891-19 (PMC7096625; doi:10.1128/mSphere.00891-19)
Supplement: DATA SET S1 [file mSphere.00891-19-sd001.xlsx]

## Sheet: Sheet1
Annotion for plasmid pCRE3-KPC
Seq_id	#Locus_tag	start	stop	strand	Length	Type	Description		Classification	Group	Gene_name	Product
pCRE3-KPC		1	867	+	867	CDS		Backbone	Plasmid replication		repA	Replication initiation protein (IncR plasmid)
pCRE3-KPC		958	1282	+	325	repeat_region		Backbone	Plasmid replication		iterons	RepA-binding sites; regulation of replication
pCRE3-KPC		1392	1538	-	147	CDS		Backbone	Plasmid maintenance			Hypothetical protein
pCRE3-KPC		1692	2897	+	1206	CDS		Backbone	Plasmid maintenance		parA-1	Partitioning ATPases
pCRE3-KPC		2897	3871	+	975	CDS		Backbone	Plasmid maintenance		parB-1	Centromere, binding sites for ParB
pCRE3-KPC		3953	5224	-	1272	CDS		Backbone	Plasmid maintenance		umuC	Translesion error-prone DNA polymerase V subunit; DNA polymerase activity (pseudogene)
pCRE3-KPC		5224	5655	-	432	CDS		Backbone	Plasmid maintenance		umuD	Translesion error-prone DNA polymerase V subunit; RecA-activated auto-protease
pCRE3-KPC		6064	7548	+	1485	pseudo		Backbone	Plasmid maintenance		itrA	Group II intron reverse transcriptase/maturase
pCRE3-KPC		7644	8412	+	769	mobile_element		Accessory module	IS1X3	IS1X3	IS1X3	Insertion sequence: IS1X3
pCRE3-KPC		7644	7663	+	20	repeat_region		Accessory module	IS1X3	IS1X3	IRL_IS1X3	IS1X3 inverted repeat left
pCRE3-KPC		7700	7975	+	276	CDS		Accessory module	IS1X3	IS1X3	insA	IS1X3 transposase insA
pCRE3-KPC		7873	8397	+	525	CDS		Accessory module	IS1X3	IS1X3	insB	IS1X3 transposase insB
pCRE3-KPC		8393	8412	+	20	repeat_region		Accessory module	IS1X3	IS1X3	IRR_IS1X3	IS1X3 inverted repeat right
pCRE3-KPC		8648	9652	-	1005	CDS		Accessory module	Others			Hypothetical protein
pCRE3-KPC		10160	11216	+	1057	mobile_element		Accessory module	IS903B	IS903B	IS903B	Insertion sequence: IS903B
pCRE3-KPC		10160	10177	+	18	repeat_region		Accessory module	IS903B	IS903B	IRL_IS903B	IS903B inverted repeat left
pCRE3-KPC		10237	11160	+	924	CDS		Accessory module	IS903B	IS903B	tnpA	IS903B transposase
pCRE3-KPC		11199	11216	+	18	repeat_region		Accessory module	IS903B	IS903B	IRR_IS903B	IS903B inverted repeat right
pCRE3-KPC		11300	11686	-	387	CDS		Accessory module	Others			Hypothetical protein
pCRE3-KPC		12287	12551	+	265	mobile_element		Accessory module	ΔIS903B	ΔIS903B	ΔIS903B	Insertion sequence: Truncated IS903B
pCRE3-KPC		12287	12304	+	18	repeat_region		Accessory module	ΔIS903B	ΔIS903B	IRL_IS903B	IS903B inverted repeat left
pCRE3-KPC		12298	12588	+	291	misc_feature		Accessory module	ΔIS903B	ΔIS903B	ΔtnpA	Truncated IS903B transposase
pCRE3-KPC		12552	16370	+	3819	mobile_element		Accessory module	ΔTn1722	ΔTn1722	ΔTn1722	Transposon: Truncated Tn1722
pCRE3-KPC		12552	12589	+	38	repeat_region		Accessory module	ΔTn1722	ΔTn1722	IRL_Tn1722	Tn1722 inverted repeat left
pCRE3-KPC		12585	15551	-	2967	CDS		Accessory module	ΔTn1722	ΔTn1722	tnpA	Tn1722 transposase
pCRE3-KPC		15555	16115	-	561	CDS		Accessory module	ΔTn1722	ΔTn1722	tnpR	Tn1722 resolvase
pCRE3-KPC		16182	16301	+	120	misc_recomb		Accessory module	ΔTn1722	ΔTn1722	res	Resolution site
pCRE3-KPC		16564	17124	+	561	misc_feature		Accessory module	The blaKPC-2 gene cluster		ΔrepB	Truncated replication protein
pCRE3-KPC		17279	17674	+	396	CDS		Accessory module	The blaKPC-2 gene cluster		orf396	Hypothetical protein
pCRE3-KPC		17658	17936	+	279	CDS		Accessory module	The blaKPC-2 gene cluster		orf279	Hypothetical protein
pCRE3-KPC		18047	18472	+	426	CDS		Accessory module	The blaKPC-2 gene cluster		klcA	Antirestriction protein KlcA
pCRE3-KPC		18801	19097	+	297	CDS		Accessory module	The blaKPC-2 gene cluster		korC	Transcriptional repressor protein KorC
pCRE3-KPC		19218	20250	+	1033	mobile_element		Accessory module	The blaKPC-2 gene cluster	ΔISKpn6	ΔISKpn6	Insertion sequence: Truncated ISKpn6
pCRE3-KPC		19024	20082	+	1059	misc_feature		Accessory module	The blaKPC-2 gene cluster	ΔISKpn6	ΔtnpA	Truncated ISKpn6 transposase
pCRE3-KPC		20235	20250	+	16	repeat_region		Accessory module	The blaKPC-2 gene cluster	ΔISKpn6	IRR_ISKpn6	ISKpn6 inverted repeat right
pCRE3-KPC		20332	21213	-	882	CDS		Accessory module	The blaKPC-2 gene cluster		blaKPC-2	Carbapenemase KPC-2
pCRE3-KPC		21283	21287	-	5	repeat_region		Accessory module	The blaKPC-2 gene cluster	ΔTn3	DR_Tn3	Tn3 direct repeat
pCRE3-KPC		21288	21325	-	38	repeat_region		Accessory module	The blaKPC-2 gene cluster	ΔTn3	IRR_Tn3	Tn3 inverted repeat right
pCRE3-KPC		21420	22070	-	651	misc_feature		Accessory module	The blaKPC-2 gene cluster	ΔTn3	ΔblaTEM-1	Truncated Beta-lactamase TEM-1
pCRE3-KPC		22145	22149	-	5	repeat_region		Accessory module	The blaKPC-2 gene cluster	ISKpn27	DR_ISKpn27	ISKpn27 direct repeat
pCRE3-KPC		22150	23229	-	1080	mobile_element		Accessory module	The blaKPC-2 gene cluster	ISKpn27	ISKpn27	Insertion sequence: ISKpn27
pCRE3-KPC		22150	22166	-	17	repeat_region		Accessory module	The blaKPC-2 gene cluster	ISKpn27	IRR_ISKpn27	ISKpn27 inverted repeat right
pCRE3-KPC		22145	23125	-	981	CDS		Accessory module	The blaKPC-2 gene cluster	ISKpn27	tnpA	ISKpn27 transposase
pCRE3-KPC		23213	23229	-	17	repeat_region		Accessory module	The blaKPC-2 gene cluster	ISKpn27	IRL_ISKpn27	ISKpn27 inverted repeat left
pCRE3-KPC		23230	23234	-	5	repeat_region		Accessory module	The blaKPC-2 gene cluster	ISKpn27	DR_ISKpn27	ISKpn27 direct repeat
pCRE3-KPC		23248	23805	-	558	CDS		Accessory module	The blaKPC-2 gene cluster	ΔTn3	tnpR	Tn3 resolvase
pCRE3-KPC		23810	23923	-	114	misc_recomb		Accessory module	The blaKPC-2 gene cluster	ΔTn3	res	Resolution site
pCRE3-KPC		23899	24378	+	480	misc_feature		Accessory module	The blaKPC-2 gene cluster	ΔTn3	ΔtnpA-5'	Disrupted Tn3 transposase, 5' fragment
pCRE3-KPC		24346	25734	-	1389	mobile_element		Accessory module	The blaKPC-2 gene cluster	ISApu2	ISApu2	Insertion sequence: ISApu2
pCRE3-KPC		24346	24364	-	19	repeat_region		Accessory module	The blaKPC-2 gene cluster	ISApu2	IRR_ISApu2	ISApu2 inverted repeat right
pCRE3-KPC		24362	25633	-	1272	CDS		Accessory module	The blaKPC-2 gene cluster	ISApu2	tnpA	ISApu2 transposase
pCRE3-KPC		25716	25734	-	19	repeat_region		Accessory module	The blaKPC-2 gene cluster	ISApu2	IRL_ISApu2	ISApu2 inverted repeat left
pCRE3-KPC		25790	26161	+	372	CDS		Accessory module	The blaKPC-2 gene cluster		orf7	Hypothetical protein
pCRE3-KPC		26377	27760	+	1384	mobile_element		Accessory module	The blaKPC-2 gene cluster	ISApu1	ISApu1	Insertion sequence: ISApu1
pCRE3-KPC		26377	26396	+	20	repeat_region		Accessory module	The blaKPC-2 gene cluster	ISApu1	IRL_ISApu2	ISApu1 inverted repeat left
pCRE3-KPC		26479	27744	+	1266	CDS		Accessory module	The blaKPC-2 gene cluster	ISApu1	tnpA	ISApu1 transposase
pCRE3-KPC		27741	27760	+	20	repeat_region		Accessory module	The blaKPC-2 gene cluster	ISApu1	IRR_ISApu2	ISApu1 inverted repeat right
pCRE3-KPC		27798	30398	+	2601	misc_feature		Accessory module	The blaKPC-2 gene cluster	ΔTn3	ΔtnpA-3'	Disrupted Tn3 transposase, 3' fragment
pCRE3-KPC		30394	30431	-	38	repeat_region		Accessory module	The blaKPC-2 gene cluster	ΔTn3	IRL_Tn3	Tn3 inverted repeat left
pCRE3-KPC		30432	30436	-	5	repeat_region		Accessory module	The blaKPC-2 gene cluster	ΔTn3	DR_Tn3	Tn3 direct repeat
pCRE3-KPC		30432	31097	-	666	mobile_element		Accessory module	The blaKPC-2 gene cluster	ΔISEc33	ΔISEc33	Insertion sequence: Truncated ISEc33
pCRE3-KPC		30322	30996	-	675	misc_feature		Accessory module	The blaKPC-2 gene cluster	ΔISEc33	ΔtnpA	Truncated ISEc33 transposase
pCRE3-KPC		31083	31097	-	15	repeat_region		Accessory module	The blaKPC-2 gene cluster	ΔISEc33	IRL_ISEc33	Truncated ISEc33 inverted repeat left
pCRE3-KPC		31105	31560	+	456	CDS		Backbone	Plasmid maintenance		msrB	Peptide methionine sulfoxide reductase MsrB
pCRE3-KPC		31562	32101	+	540	CDS		Backbone	Plasmid maintenance		msrA	Peptide methionine sulfoxide reductase MsrA
pCRE3-KPC		32234	32938	+	705	CDS		Backbone	Plasmid maintenance		yfcG	Disulfide-bond oxidoreductase YfcG
pCRE3-KPC		32935	33903	+	969	CDS		Backbone	Plasmid maintenance		corA	Magnesium and cobalt transporter CorA
pCRE3-KPC		33995	34567	+	573	CDS		Backbone	Plasmid maintenance		orf8	Hypothetical protein
pCRE3-KPC		34764	35276	+	513	CDS		Backbone	Plasmid maintenance		paeR7IR	Type-2 restriction enzyme PaeR7I
pCRE3-KPC		35315	35563	+	249	CDS		Backbone	Plasmid maintenance		orf9	Hypothetical protein
pCRE3-KPC		35718	36356	+	639	CDS		Backbone	Plasmid maintenance		parA-2	Partitioning ATPases
pCRE3-KPC		36378	36599	+	222	CDS		Backbone	Plasmid maintenance		parB-2	Centromere-binding protein
pCRE3-KPC		36633	37019	+	387	repeat_region		Backbone	Plasmid maintenance		parC	Centromere, binding sites for ParB
pCRE3-KPC		37176	38552	+	1377	CDS		Backbone	Plasmid replication		repB	Replication initiation protein (IncP6 plasmid)
pCRE3-KPC		38659	38845	+	187	repeat_region		Backbone	Plasmid replication		iterons	RepB-binding sites; regulation of replication
pCRE3-KPC		38893	39020	+	128	misc_feature		Backbone	Plasmid replication		Δorf1	Disrupted Hypothetical protein
pCRE3-KPC		39021	44576	+	5556	mobile_element		Accessory module	The aacC2-tmrB related region	ΔTn5563	ΔTn5563	Transposon: Truncated Tn5563
pCRE3-KPC		39021	39059	+	39	repeat_region		Accessory module	The aacC2-tmrB related region	ΔTn5563	IRL_Tn5563	Tn5563 invert repeat left
pCRE3-KPC		39061	39990	-	930	CDS		Accessory module	The aacC2-tmrB related region	ΔTn5563	tnpR	resolvase
pCRE3-KPC		40192	40431	+	240	CDS		Accessory module	The aacC2-tmrB related region	ΔTn5563	orf2	Hypothetical protein
pCRE3-KPC		40431	40841	+	411	CDS		Accessory module	The aacC2-tmrB related region	ΔTn5563	pilT	PilT domain-containing protein
pCRE3-KPC		40845	43838	+	2994	CDS		Accessory module	The aacC2-tmrB related region	ΔTn5563	tnpA	transposase
pCRE3-KPC		44071	44346	-	276	CDS		Accessory module	The aacC2-tmrB related region	ΔTn5563	merP	Mercuric transport protein periplasmic component
pCRE3-KPC		44764	45498	-	735	mobile_element		Accessory module	The aacC2-tmrB related region	ISCfr28	ISCfr28	Insertion sequence: ISCfr28
pCRE3-KPC		44764	44776	-	13	repeat_region		Accessory module	The aacC2-tmrB related region	ISCfr28	IRR_ISCfr28	ISCfr28 inverted repeat right
pCRE3-KPC		44868	44999	-	132	CDS		Accessory module	The aacC2-tmrB related region	ISCfr28	tnpB	ISCfr28 transposase_tnpB
pCRE3-KPC		45128	45421	-	294	CDS		Accessory module	The aacC2-tmrB related region	ISCfr28	tnpA	ISCfr28 transposase_tnpA
pCRE3-KPC		45486	45498	-	13	repeat_region		Accessory module	The aacC2-tmrB related region	ISCfr28	IRL_ISCfr28	ISCfr28 inverted repeat left
pCRE3-KPC		46228	47252	-	1025	mobile_element		Accessory module	The aacC2-tmrB related region	ISCfr16	ISCfr16	Insertion sequence: ISCfr16
pCRE3-KPC		46228	46240	-	13	repeat_region		Accessory module	The aacC2-tmrB related region	ISCfr16	IRR_ISCfr16	ISCfr16 inverted repeat right
pCRE3-KPC		46380	47225	-	846	CDS		Accessory module	The aacC2-tmrB related region	ISCfr16	tnpA	ISCfr16 transposase
pCRE3-KPC		47240	47252	-	13	repeat_region		Accessory module	The aacC2-tmrB related region	ISCfr16	IRL_ISCfr16	ISCfr16 inverted repeat left
pCRE3-KPC		47408	47941	-	534	CDS		Accessory module	The aacC2-tmrB related region		orf534	Tn3 family protein
pCRE3-KPC		48072	48341	-	270	CDS		Accessory module	The aacC2-tmrB related region		orf270	Tn3 family protein
pCRE3-KPC		48496	49315	-	820	mobile_element		Accessory module	The aacC2-tmrB related region	The truncated aacC2-tmrB region	IS26	Insertion sequence: IS26
pCRE3-KPC		48496	48509	-	14	repeat_region		Accessory module	The aacC2-tmrB related region	The truncated aacC2-tmrB region	IRR_IS26	IS26 inverted repeat right
pCRE3-KPC		48548	49252	-	705	CDS		Accessory module	The aacC2-tmrB related region	The truncated aacC2-tmrB region	tnpA	IS26 transposase
pCRE3-KPC		49302	49315	-	14	repeat_region		Accessory module	The aacC2-tmrB related region	The truncated aacC2-tmrB region	IRL_IS26	IS26 inverted repeat left
pCRE3-KPC		49316	49450	+	135	mobile_element		Accessory module	The aacC2-tmrB related region	The truncated aacC2-tmrB region	Tn2_remnant	Transposase: Tn2 remnant
pCRE3-KPC		49413	49450	+	38	repeat_region		Accessory module	The aacC2-tmrB related region	The truncated aacC2-tmrB region	IRR_Tn2	Tn2 inverted repeat right
pCRE3-KPC		49485	50345	+	861	CDS		Accessory module	The aacC2-tmrB related region	The truncated aacC2-tmrB region	aacC2	Aminoglycoside-3-N-acetyltransferase
pCRE3-KPC		50358	50900	+	543	CDS		Accessory module	The aacC2-tmrB related region	The truncated aacC2-tmrB region	tmrB	Tunicamycin resistance protein
pCRE3-KPC		51382	51573	-	192	CDS		Accessory module	The aacC2-tmrB related region	The truncated aacC2-tmrB region		Hypothetical protein
pCRE3-KPC		51597	51824	+	228	CDS		Accessory module	The aacC2-tmrB related region	The truncated aacC2-tmrB region		Hypothetical protein
pCRE3-KPC		51854	53011	+	1158	CDS		Accessory module	The aacC2-tmrB related region	The truncated aacC2-tmrB region		Hypothetical protein
pCRE3-KPC		53045	54661	+	1617	mobile_element		Accessory module	The aacC2-tmrB related region	The truncated aacC2-tmrB region	ISCfr1	Insertion sequence: ISCfr1
pCRE3-KPC		53045	53069	+	25	repeat_region		Accessory module	The aacC2-tmrB related region	The truncated aacC2-tmrB region	IRL_ISCfr1	ISCfr1 inverted repeat left
pCRE3-KPC		53126	54496	+	1371	CDS		Accessory module	The aacC2-tmrB related region	The truncated aacC2-tmrB region	tnpA	ISCfr1 transposase
pCRE3-KPC		54637	54661	+	25	repeat_region		Accessory module	The aacC2-tmrB related region	The truncated aacC2-tmrB region	IRR_ISCfr1	ISCfr1 inverted repeat right
pCRE3-KPC		55447	55698	-	252	CDS		Accessory module	The aacC2-tmrB related region		orf252	Hypothetical protein
pCRE3-KPC		56028	57401	-	1374	mobile_element		Accessory module	The aacC2-tmrB related region	ISEc21	ISEc21	Insertion sequence: ISEc21
pCRE3-KPC		56028	56040	-	13	repeat_region		Accessory module	The aacC2-tmrB related region	ISEc21	IRR_ISEc21	ISEc21 inverted repeat right
pCRE3-KPC		56044	57120	-	1077	CDS		Accessory module	The aacC2-tmrB related region	ISEc21	tnpA	ISEc21 transposase
pCRE3-KPC		57389	57401	-	13	repeat_region		Accessory module	The aacC2-tmrB related region	ISEc21	IRL_ISEc21	ISEc21 inverted repeat left
pCRE3-KPC		57402	58317	-	916	mobile_element		Accessory module	The aacC2-tmrB related region	ΔISEc15	ΔISEc15	Insertion sequence: Truncated ISEc15
pCRE3-KPC		57339	57977	-	639	misc_feature		Accessory module	The aacC2-tmrB related region	ΔISEc15	ΔinsB	Truncated ISEc15 transposase_InsB
pCRE3-KPC		57974	58258	-	285	CDS		Accessory module	The aacC2-tmrB related region	ΔISEc15	insA	ISEc15 transposase_InsA
pCRE3-KPC		58289	58317	-	29	repeat_region		Accessory module	The aacC2-tmrB related region	ΔISEc15	IRL_ISEc15	ISEc15 inverted repeat left
pCRE3-KPC		58462	58878	-	417	CDS		Backbone	Plasmid maintenance		vagD	Virulence associated gene D
pCRE3-KPC		58875	59105	-	231	CDS		Backbone	Plasmid maintenance		vagC	Virulence associated gene C
pCRE3-KPC		59263	59535	+	273	CDS		Backbone	Plasmid maintenance			Hypothetical protein
pCRE3-KPC		59679	60029	+	351	CDS		Backbone	Plasmid maintenance			Hypothetical protein
pCRE3-KPC		60080	60823	+	744	CDS		Backbone	Plasmid maintenance			Hypothetical protein
pCRE3-KPC		60820	61596	+	777	CDS		Backbone	Plasmid maintenance		xerD	Phage DNA recombinase XerD
pCRE3-KPC		61654	61911	-	258	CDS		Backbone	Plasmid maintenance		orf258	Hypothetical protein
pCRE3-KPC		62420	62623	-	204	CDS		Backbone	Plasmid maintenance		orf204	Hypothetical protein
