# Supplementary material for: Novel IncR/IncP6 Hybrid Plasmid pCRE3-KPC Recovered from a Clinical KPC-2-Producing Citrobacter braakii Isolate
Source: mSphere. 2020 Mar 25;5(2):e00891-19. doi: 10.1128/mSphere.00891-19 (PMC7096625; doi:10.1128/mSphere.00891-19)
Supplement: DATA SET S2 [file mSphere.00891-19-sd002.xlsx]

## Sheet: Sheet1
Annotion for plasmid unnamed3
Seq_id	#Locus_tag	start	stop	strand	Length	Type	Description		Classification	Group	Gene_name	Product
plasmid unnamed3	CP027150	1	867	+	867	CDS		Backbone	Plasmid replication		repA	Replication initiation protein (IncR plasmid)
plasmid unnamed3	CP027150	994	1318	+	325	repeat_region		Backbone	Plasmid replication		iterons	RepA-binding sites; regulation of replication
plasmid unnamed3	CP027150	1428	1574	-	147	CDS		Backbone	Plasmid maintenance			Hypothetical protein
plasmid unnamed3	CP027150	1728	2933	+	1206	CDS		Backbone	Plasmid maintenance		parA	Partitioning ATPases
plasmid unnamed3	CP027150	2933	3907	+	975	CDS		Backbone	Plasmid maintenance		parB	Centromere, binding sites for ParB
plasmid unnamed3	CP027150	3989	5260	-	1272	CDS		Backbone	Plasmid maintenance		umuC	Translesion error-prone DNA polymerase V subunit; DNA polymerase activity (pseudogene)
plasmid unnamed3	CP027150	5260	5691	-	432	CDS		Backbone	Plasmid maintenance		umuD	Translesion error-prone DNA polymerase V subunit; RecA-activated auto-protease
plasmid unnamed3	CP027150	6100	7584	+	1485	CDS		Backbone	Plasmid maintenance		itrA	Group II intron reverse transcriptase/maturase
plasmid unnamed3	CP027150	7680	8448	+	769	mobile_element		Accessory module	IS1X3	IS1X3	IS1X3	Insertion sequence: IS1X3
plasmid unnamed3	CP027150	7680	7699	+	20	repeat_region		Accessory module	IS1X3	IS1X3	IRL_IS1X3	IS1X3 inverted repeat left
plasmid unnamed3	CP027150	7736	8011	+	276	CDS		Accessory module	IS1X3	IS1X3	insA	IS1X3 transposase insA
plasmid unnamed3	CP027150	7909	8433	+	525	CDS		Accessory module	IS1X3	IS1X3	insB	IS1X3 transposase insB
plasmid unnamed3	CP027150	8429	8448	+	20	repeat_region		Accessory module	IS1X3	IS1X3	IRR_IS1X3	IS1X3 inverted repeat right
plasmid unnamed3	CP027150	8794	9795	-	1002	CDS		Accessory module	Others			Hypothetical protein
plasmid unnamed3	CP027150	10122	11178	+	1057	mobile_element		Accessory module	IS903B	IS903B	IS903B	Insertion sequence: IS903B
plasmid unnamed3	CP027150	10122	10139	+	18	repeat_region		Accessory module	IS903B	IS903B	IRL_IS903B	IS903B inverted repeat left
plasmid unnamed3	CP027150	10199	11122	+	924	CDS		Accessory module	IS903B	IS903B	tnpA	IS903B transposase
plasmid unnamed3	CP027150	11161	11178	+	18	repeat_region		Accessory module	IS903B	IS903B	IRR_IS903B	IS903B inverted repeat right
plasmid unnamed3	CP027150	11262	11648	-	387	CDS		Accessory module	Others			Hypothetical protein
plasmid unnamed3	CP027150	12198	12462	+	265	mobile_element		Accessory module	ΔIS903B	ΔIS903B	ΔIS903B	Insertion sequence: Truncated IS903B
plasmid unnamed3	CP027150	12198	12215	+	18	repeat_region		Accessory module	ΔIS903B	ΔIS903B	IRL_IS903B	IS903B inverted repeat left
plasmid unnamed3	CP027150	12209	12499	+	291	misc_feature		Accessory module	ΔIS903B	ΔIS903B	ΔtnpA	Truncated IS903B transposase
plasmid unnamed3	CP027150	12463	16202	+	3740	mobile_element		Accessory module	ΔTn1722	ΔTn1722	ΔTn1722	Transposon: Truncated Tn1722
plasmid unnamed3	CP027150	12463	12500	-	38	repeat_region		Accessory module	ΔTn1722	ΔTn1722	IRL_Tn1722	Tn1722 inverted repeat left
plasmid unnamed3	CP027150	12496	15462	-	2967	CDS		Accessory module	ΔTn1722	ΔTn1722	tnpA	Tn1721 transposase
plasmid unnamed3	CP027150	15466	16026	-	561	CDS		Accessory module	ΔTn1722	ΔTn1722	tnpR	Tn1721 resolvase
plasmid unnamed3	CP027150	16089	16202	+	114	misc_recomb		Accessory module	ΔTn1722	ΔTn1722	res	Resolution site
plasmid unnamed3	CP027150	16553	16577	+	25	repeat_region		Accessory module	The MDR region	In641	IRi_In641	In641 inverted repeat at the integrase end
plasmid unnamed3	CP027150	16755	17768	-	1014	CDS		Accessory module	The MDR region	In641	intI1	Class 1 integrase
plasmid unnamed3	CP027150	17849	17911	+	63	misc_recomb		Accessory module	The MDR region	In641	attI1	attI1 site
plasmid unnamed3	CP027150	17935	18777	+	843	CDS		Accessory module	The MDR region	In641	estX-3	Putative esterase
plasmid unnamed3	CP027150	18792	18862	+	71	misc_recomb		Accessory module	The MDR region	In641	attC_estX-3	attC for estX-3
plasmid unnamed3	CP027150	18873	19481	+	609	CDS		Accessory module	The MDR region	In641	psp	Phosphoserine phosphatase
plasmid unnamed3	CP027150	19476	19535	+	60	misc_recomb		Accessory module	The MDR region	In641	attC_psp	attC for psp
plasmid unnamed3	CP027150	19551	20330	+	780	CDS		Accessory module	The MDR region	In641	aadA2	Aminoglycoside-3''-adenylyltransferase
plasmid unnamed3	CP027150	20332	20391	+	60	misc_recomb		Accessory module	The MDR region	In641	attC_aadA2	attC for aadA2
plasmid unnamed3	CP027150	20592	21851	+	1260	CDS		Accessory module	The MDR region	In641	cmlA1	Chloramphenicol and florfenicol resistance protein
plasmid unnamed3	CP027150	21871	21940	+	70	misc_recomb		Accessory module	The MDR region	In641	attC_cmlA1	attC for cmlA1
plasmid unnamed3	CP027150	21944	22735	+	792	CDS		Accessory module	The MDR region	In641	aadA1a	Aminoglycoside 3'-adenyltransferase AadA1a
plasmid unnamed3	CP027150	22737	22796	+	60	misc_recomb		Accessory module	The MDR region	In641	attC_aadA1a	attC for aadA1a
plasmid unnamed3	CP027150	22905	23237	+	333	CDS		Accessory module	The MDR region	In641	qacL	Quaternary ammonium compound efflux SMR transporter QacL
plasmid unnamed3	CP027150	23248	23307	+	60	misc_recomb		Accessory module	The MDR region	In641	attC_qacL	attC for qacL
plasmid unnamed3	CP027150	23484	24170	-	687	CDS		Accessory module	The MDR region		orf678	IS256 family transposase
plasmid unnamed3	CP027150	24284	25479	-	1196	mobile_element		Accessory module	The MDR region	ISKpn26	ISKpn26	Insertion sequence: ISKpn26
plasmid unnamed3	CP027150	24284	24300	-	17	repeat_region		Accessory module	The MDR region	ISKpn26	IRR_ISKpn26	ISKpn26 inverted repeat right
plasmid unnamed3	CP027150	24431	25411	-	981	CDS		Accessory module	The MDR region	ISKpn26	tnpA	ISKpn26 transposase
plasmid unnamed3	CP027150	25463	25479	-	17	repeat_region		Accessory module	The MDR region	ISKpn26	IRL_ISKpn26	ISKpn26 inverted repeat left
plasmid unnamed3	CP027150	25736	25981	-	246	CDS		Accessory module	The MDR region		orf246	Hypothetical protein
plasmid unnamed3	CP027150	26019	26882	-	864	CDS		Accessory module	The MDR region		sdr	Short-chain dehydrogenase
plasmid unnamed3	CP027150	27028	27282	-	255	CDS		Accessory module	The MDR region		mefB	Macrolide efflux determinant
plasmid unnamed3	CP027150	27285	27287	+	3	repeat_region		Accessory module	The MDR region	The IS26-aac(3)-IV-aph(4)-Ia-ISEc59 transposition unit	DR	Direct repeat
plasmid unnamed3	CP027150	27288	28107	-	820	mobile_element		Accessory module	The MDR region	The IS26-aac(3)-IV-aph(4)-Ia-ISEc59 transposition unit	IS26	Insertion sequence: IS26
plasmid unnamed3	CP027150	27288	27301	-	14	repeat_region		Accessory module	The MDR region	The IS26-aac(3)-IV-aph(4)-Ia-ISEc59 transposition unit	IRR_IS26	IS26 inverted repeat right
plasmid unnamed3	CP027150	27340	28044	-	705	CDS		Accessory module	The MDR region	The IS26-aac(3)-IV-aph(4)-Ia-ISEc59 transposition unit	tnpA	IS26 transposase
plasmid unnamed3	CP027150	27288	27301	-	14	repeat_region		Accessory module	The MDR region	The IS26-aac(3)-IV-aph(4)-Ia-ISEc59 transposition unit	IRL_IS26	IS26 inverted repeat left
plasmid unnamed3	CP027150	28158	28934	+	777	CDS		Accessory module	The MDR region	The IS26-aac(3)-IV-aph(4)-Ia-ISEc59 transposition unit	aac(3)-IV	aminoglycoside-(3)-acetyltransferase IV
plasmid unnamed3	CP027150	29163	30188	+	1026	CDS		Accessory module	The MDR region	The IS26-aac(3)-IV-aph(4)-Ia-ISEc59 transposition unit	aph(4)-Ia	aminoglycoside phosphotransferase
plasmid unnamed3	CP027150	30555	31445	-	891	mobile_element		Accessory module	The MDR region	The IS26-aac(3)-IV-aph(4)-Ia-ISEc59 transposition unit	ISEc59	Insertion sequence: ISEc59
plasmid unnamed3	CP027150	30555	30571	-	17	repeat_region		Accessory module	The MDR region	The IS26-aac(3)-IV-aph(4)-Ia-ISEc59 transposition unit	IRR_ISEc59	ISEc59 inverted repeat right
plasmid unnamed3	CP027150	30610	31362	-	753	CDS		Accessory module	The MDR region	The IS26-aac(3)-IV-aph(4)-Ia-ISEc59 transposition unit	tnpA	ISEc59 transposase
plasmid unnamed3	CP027150	31429	31445	-	17	repeat_region		Accessory module	The MDR region	The IS26-aac(3)-IV-aph(4)-Ia-ISEc59 transposition unit	IRL_ISEc59	ISEc59 inverted repeat left
plasmid unnamed3	CP027150	31446	31448	+	3	repeat_region		Accessory module	The MDR region	The IS26-aac(3)-IV-aph(4)-Ia-ISEc59 transposition unit	DR	Direct repeat
plasmid unnamed3	CP027150	31443	31656	+	214	misc_feature		Accessory module	The MDR region	ΔTn5393	ΔtnpA	Truncated Tn5393 transposase
plasmid unnamed3	CP027150	31650	32305	+	656	misc_feature		Accessory module	The MDR region	ΔTn5393	ΔtnpA	Truncated Tn5393 transposase
plasmid unnamed3	CP027150	32261	32338	+	78	repeat_region		Accessory module	The MDR region	ΔTn5393	IRR_Tn5393	Tn5393 inverted repeat right
plasmid unnamed3	CP027150	32996	33211	+	216	CDS		Accessory module	Others		orf216	Hypothetical protein
plasmid unnamed3	CP027150	33420	33581	-	162	CDS		Accessory module	Others		orf162	Hypothetical protein
plasmid unnamed3	CP027150	33608	34600	-	993	CDS		Accessory module	Others		orf993	Hypothetical protein
plasmid unnamed3	CP027150	34649	34804	-	156	CDS		Accessory module	Others		orf156	Hypothetical protein
plasmid unnamed3	CP027150	35042	35046	+	5	repeat_region		Accessory module	Tn4401a	Tn4401a	DR_Tn4401a	Tn4401a direct repeat
plasmid unnamed3	CP027150	35047	44953	+	9907	mobile_element		Accessory module	Tn4401a	Tn4401a	Tn4401a	Transposon: Tn4401a
plasmid unnamed3	CP027150	35047	35086	+	40	repeat_region		Accessory module	Tn4401a	Tn4401a	IRL_Tn4401a	Tn4401a inverted repeat left
plasmid unnamed3	CP027150	35099	36814	-	1716	CDS		Accessory module	Tn4401a	Tn4401a	tnpR	Resolvase
plasmid unnamed3	CP027150	36924	39953	+	3030	CDS		Accessory module	Tn4401a	Tn4401a	tnpA	Tn4401a transposase
plasmid unnamed3	CP027150	39971	39973	+	3	repeat_region		Accessory module	Tn4401a	ISKpn7	DR_ISKpn7	ISKpn7 direct repeat
plasmid unnamed3	CP027150	39974	41929	+	1956	mobile_element		Accessory module	Tn4401a	ISKpn7	ISKpn7	Insertion sequence: ISKpn7
plasmid unnamed3	CP027150	39974	39997	+	24	repeat_region		Accessory module	Tn4401a	ISKpn7	IRL_ISKpn7	ISKpn7 inverted repeat left
plasmid unnamed3	CP027150	40060	41085	+	1026	CDS		Accessory module	Tn4401a	ISKpn7	istA	ISKpn7 transposase IstA
plasmid unnamed3	CP027150	41082	41861	+	780	CDS		Accessory module	Tn4401a	ISKpn7	istB	ISKpn7 transposase IstB
plasmid unnamed3	CP027150	41906	41929	+	24	repeat_region		Accessory module	Tn4401a	ISKpn7	IRR_ISKpn7	ISKpn7 inverted repeat right
plasmid unnamed3	CP027150	41930	41932	+	3	repeat_region		Accessory module	Tn4401a	ISKpn7	DR_ISKpn7	ISKpn7 direct repeat
plasmid unnamed3	CP027150	42149	43030	+	882	CDS		Accessory module	Tn4401a	Tn4401a	blaKPC-2	Carbapenemase KPC-2
plasmid unnamed3	CP027150	43112	44651	-	1540	mobile_element		Accessory module	Tn4401a	ISKpn6	ISKpn6	Insertion sequence: ISKpn6
plasmid unnamed3	CP027150	44636	44651	-	16	repeat_region		Accessory module	Tn4401a	ISKpn6	IRR_ISKpn6	ISKpn6 inverted repeat right
plasmid unnamed3	CP027150	43280	44599	-	1320	CDS		Accessory module	Tn4401a	ISKpn6	tnpA	ISKpn6 transposase
plasmid unnamed3	CP027150	43112	43127	-	16	repeat_region		Accessory module	Tn4401a	ISKpn6	IRL_ISKpn6	ISKpn6 inverted repeat left
plasmid unnamed3	CP027150	44914	44953	+	40	repeat_region		Accessory module	Tn4401a	Tn4401a	IRR_Tn4401a	Tn4401a inverted repeat right
plasmid unnamed3	CP027150	44954	44958	+	5	repeat_region		Accessory module	Tn4401a	Tn4401a	DR_Tn4401a	Tn4401a direct repeat
plasmid unnamed3	CP027150	44953	47227	-	2275	mobile_element		Accessory module	ΔISKpn31	ΔISKpn31	ΔISKpn31	Insertion sequence: Truncated ISKpn31
plasmid unnamed3	CP027150	44876	46093	-	1218	misc_feature		Accessory module	ΔISKpn31	ΔISKpn31	ΔtnpA	Truncated ISKpn31 transposase
plasmid unnamed3	CP027150	46564	46923	+	360	CDS		Accessory module	ΔISKpn31	ΔISKpn31	tnpB	ISKpn31 transposase
plasmid unnamed3	CP027150	47213	47227	-	15	repeat_region		Accessory module	ΔISKpn31	ΔISKpn31	IRL_ISKpn31	ISKpn31 inverted repeat left
plasmid unnamed3	CP027150	47580	47990	-	411	CDS		Accessory module	Others			Hypothetical protein
plasmid unnamed3	CP027150	48089	48709	-	621	CDS		Accessory module	Others			Serine recombinase
plasmid unnamed3	CP027150	48968	50317	-	1350	misc_feature		Accessory module	ΔTn21	ΔTn21	ΔtniA	Truncated DD(35)E transposase TniA
plasmid unnamed3	CP027150	50347	51054	-	708	CDS		Accessory module	ΔTn21	ΔTn21	urf2	Urf2 protein
plasmid unnamed3	CP027150	51051	51287	-	237	CDS		Accessory module	ΔTn21	ΔTn21	merE	Mercuric resistance protein MerE
plasmid unnamed3	CP027150	51284	51646	-	363	CDS		Accessory module	ΔTn21	ΔTn21	merD	Mercuric resistance protein MerD
plasmid unnamed3	CP027150	51664	53358	-	1695	CDS		Accessory module	ΔTn21	ΔTn21	merA	Mercuric reductase MerA
plasmid unnamed3	CP027150	53410	53871	-	462	CDS		Accessory module	ΔTn21	ΔTn21	merC	Mercuric transport protein MerC
plasmid unnamed3	CP027150	53868	53993	-	126	misc_feature		Accessory module	ΔTn21	ΔTn21	ΔmerP	Truncated Mercuric transport protein periplasmic component MerP
plasmid unnamed3	CP027150	53979	54746	-	768	mobile_element		Accessory module	ISKpn14	ISKpn14	ISKpn14	Insertion sequence: ISKpn14
plasmid unnamed3	CP027150	54729	54746	-	18	repeat_region		Accessory module	ISKpn14	ISKpn14	IRR_ISKpn14	ISKpn14 inverted repeat right
plasmid unnamed3	CP027150	54416	54691	-	276	CDS		Accessory module	ISKpn14	ISKpn14	insA	ISKpn14 transposase insA
plasmid unnamed3	CP027150	53994	54518	-	525	CDS		Accessory module	ISKpn14	ISKpn14	insB	ISKpn14 transposase insB
plasmid unnamed3	CP027150	53979	53996	-	18	repeat_region		Accessory module	ISKpn14	ISKpn14	IRL_ISKpn14	ISKpn14 inverted repeat left
plasmid unnamed3	CP027150	54725	55435	-	711	CDS		Backbone	Plasmid maintenance		orf711	AAA family ATPase
plasmid unnamed3	CP027150	55509	55925	-	417	CDS		Backbone	Plasmid maintenance		vagD	Virulence associated gene D
plasmid unnamed3	CP027150	55922	56152	-	231	CDS		Backbone	Plasmid maintenance		vagC	Virulence-associated protein VagC
plasmid unnamed3	CP027150	56298	56570	+	273	CDS		Backbone	Plasmid maintenance			Hypothetical protein
plasmid unnamed3	CP027150	56714	57064	+	351	CDS		Backbone	Plasmid maintenance			Hypothetical protein
plasmid unnamed3	CP027150	57115	57858	+	744	CDS		Backbone	Plasmid maintenance			Hypothetical protein
plasmid unnamed3	CP027150	57855	58631	+	777	CDS		Backbone	Plasmid maintenance		xerD	Phage DNA recombinase XerD
plasmid unnamed3	CP027150	58689	58910	-	222	misc_feature		Backbone	Plasmid maintenance		Δorf258	Disrupted Hypothetical protein
plasmid unnamed3	CP027150	58865	58869	+	5	repeat_region		Accessory module	The aac(6’)-Ib-cr related region	ΔTn3-5'	DR_Tn3	Tn3 direct repeat
plasmid unnamed3	CP027150	58870	62827	+	3958	mobile_element		Accessory module	The aac(6’)-Ib-cr related region	ΔTn3-5'	ΔTn3-5'	Transposon: Truncated Tn3
plasmid unnamed3	CP027150	58870	58907	+	38	repeat_region		Accessory module	The aac(6’)-Ib-cr related region	ΔTn3-5'	IRL_Tn3	Tn3 inverted repeat left
plasmid unnamed3	CP027150	58903	61908	-	3006	CDS		Accessory module	The aac(6’)-Ib-cr related region	ΔTn3-5'	tnpA	Tn3 transposase
plasmid unnamed3	CP027150	61951	62064	+	114	misc_recomb		Accessory module	The aac(6’)-Ib-cr related region	ΔTn3-5'	res	Resolution site
plasmid unnamed3	CP027150	62070	62627	+	558	CDS		Accessory module	The aac(6’)-Ib-cr related region	ΔTn3-5'	tnpR	Tn3 resolvase
plasmid unnamed3	CP027150	62809	63414	+	606	CDS		Accessory module	The aac(6’)-Ib-cr related region		aac(6’)-Ib-cr	Aminoglycoside 6'-N-acetyltransferase type Ib
plasmid unnamed3	CP027150	63702	64520	+	819	mobile_element		Accessory module	The aac(6’)-Ib-cr related region	IS26	IS26	Insertion sequence: IS26
plasmid unnamed3	CP027150	63702	63715	+	14	repeat_region		Accessory module	The aac(6’)-Ib-cr related region	IS26	IRL_IS26	IS26 inverted repeat left
plasmid unnamed3	CP027150	63764	64468	+	705	CDS		Accessory module	The aac(6’)-Ib-cr related region	IS26	tnpA	IS26 transposase
plasmid unnamed3	CP027150	64507	64520	+	14	repeat_region		Accessory module	The aac(6’)-Ib-cr related region	IS26	IRR_IS26	IS26 inverted repeat right
plasmid unnamed3	CP027150	64521	64840	+	320	mobile_element		Accessory module	The aac(6’)-Ib-cr related region	ΔTn3-3'	ΔTn3-3'	Transposon: Truncated Tn3
plasmid unnamed3	CP027150	64478	64693	+	216	misc_feature		Accessory module	The aac(6’)-Ib-cr related region	ΔTn3-3'	ΔblaTEM-1	Truncated Beta-lactamase TEM-1
plasmid unnamed3	CP027150	64803	64840	+	38	repeat_region		Accessory module	The aac(6’)-Ib-cr related region	ΔTn3-3'	IRR_Tn3	Tn3 inverted repeat right
plasmid unnamed3	CP027150	64841	64845	+	5	repeat_region		Accessory module	The aac(6’)-Ib-cr related region	ΔTn3-3'	DR_Tn3	Tn3 direct repeat
plasmid unnamed3	CP027150	64788	64967	-	180	misc_feature		Backbone	Plasmid maintenance		Δorf258	Disrupted Hypothetical protein
plasmid unnamed3	CP027150	65431	65634	-	204	CDS		Backbone	Plasmid maintenance			Hypothetical protein
