# Supplementary material for: Novel IncR/IncP6 Hybrid Plasmid pCRE3-KPC Recovered from a Clinical KPC-2-Producing Citrobacter braakii Isolate
Source: mSphere. 2020 Mar 25;5(2):e00891-19. doi: 10.1128/mSphere.00891-19 (PMC7096625; doi:10.1128/mSphere.00891-19)
Supplement: DATA SET S3 [file mSphere.00891-19-sd003.xlsx]

## Sheet: Sheet1
Annotion for plasmid p10265-KPC
Seq_id	#Locus_tag	start	stop	strand	Length	Type	Description		Classification	Group	Gene_name	Product
p10265-KPC	KU578314	1	1377	+	1377	CDS		Backbone	Plasmid replication		repA	Replication initiation protein (IncP6 plasmid)
p10265-KPC	KU578314	1484	1585	+	102	repeat_region		Backbone	Plasmid replication		iterons	RepA-binding sites; regulation of replication
p10265-KPC	KU578314	1633	1760	+	128	misc_feature		Backbone	Plasmid maintenance		Δorf1	Disrupted Hypothetical protein
p10265-KPC	KU578314	1756	1760	+	5	repeat_region		Accessory module	Tn5563	Tn5563	DR_Tn5563	Tn5563 direct repeat
p10265-KPC	KU578314	1761	8261	+	6501	mobile_element		Accessory module	Tn5563	Tn5563	Tn5563	transposon: Tn5563
p10265-KPC	KU578314	1761	1799	+	39	repeat_region		Accessory module	Tn5563	Tn5563	IRL_Tn5563	Tn5563 invert repeat left
p10265-KPC	KU578314	1801	2730	-	930	CDS		Accessory module	Tn5563	Tn5563	tnpR	resolvase
p10265-KPC	KU578314	2932	3171	+	240	CDS		Accessory module	Tn5563	Tn5563	orf2	Hypothetical protein
p10265-KPC	KU578314	3171	3581	+	411	CDS		Accessory module	Tn5563	Tn5563	pilT	PilT domain-containing protein
p10265-KPC	KU578314	3585	6578	+	2994	CDS		Accessory module	Tn5563	Tn5563	tnpA	transposase
p10265-KPC	KU578314	6811	7086	-	276	CDS		Accessory module	Tn5563	Tn5563	merP	Mercuric transport protein periplasmic component
p10265-KPC	KU578314	7521	7703	-	183	CDS		Accessory module	Tn5563	Tn5563	merT	Mercuric transport protein
p10265-KPC	KU578314	7772	8170	+	399	CDS		Accessory module	Tn5563	Tn5563	merR	Mercuric resistance operon regulatory protein
p10265-KPC	KU578314	8223	8261	+	39	repeat_region		Accessory module	Tn5563	Tn5563	IRR_Tn5563	Tn5563 invert repeat right
p10265-KPC	KU578314	8262	8266	+	5	repeat_region		Accessory module	Tn5563	Tn5563	DR_Tn5563	Tn5563 direct repeat
p10265-KPC	KU578314	8267	8438	+	172	misc_feature		Accessory module	Plasmid maintenance		Δorf1	Disrupted Hypothetical protein
p10265-KPC	KU578314	8744	9655	+	912	CDS		Accessory module	Plasmid maintenance		kfrA	Alpha-helical coiled-coil filamentous protein
p10265-KPC	KU578314	9831	10928	+	1098	mobile_element		Accessory module	ISPa19	ISPa19	ISPa19	Insertion sequence:ISPa19
p10265-KPC	KU578314	9831	9848	+	18	repeat_region		Accessory module	ISPa19	ISPa19	IRL_ISPa19	ISPa19 invert repeat left
p10265-KPC	KU578314	10041	10868	+	828	CDS		Accessory module	ISPa19	ISPa19	tnpA	ISPa19 transposase
p10265-KPC	KU578314	10893	11627	-	735	CDS		Accessory module	Others		ofxX	OfxX fusion
p10265-KPC	KU578314	10911	10928	+	18	repeat_region		Accessory module	ISPa19	ISPa19	IRR_ISPa19	ISPa19 invert repeat right
p10265-KPC	KU578314	11612	12262	-	651	CDS		Accessory module	Plasmid maintenance		mobE	Auxiliary protein MobE
p10265-KPC	KU578314	12255	12938	-	684	CDS		Accessory module	Plasmid maintenance		mobD	Auxiliary protein MobD
p10265-KPC	KU578314	12951	13349	-	399	CDS		Accessory module	Plasmid maintenance		mobC	Relaxosome protein
p10265-KPC	KU578314	13616	13936	+	321	CDS		Accessory module	Plasmid maintenance		mobB	OriT recognition-like protein
p10265-KPC	KU578314	13917	16589	+	2673	CDS		Accessory module	Plasmid maintenance		mobA	Relaxase/primasefusion protein
p10265-KPC	KU578314	16631	16909	+	279	CDS		Accessory module	Plasmid maintenance		orf3	Hypothetical protein
p10265-KPC	KU578314	16893	17189	+	297	CDS		Accessory module	Plasmid maintenance		orf4	Hypothetical protein
p10265-KPC	KU578314	17186	17608	+	423	CDS		Accessory module	Plasmid maintenance		orf5	Hypothetical protein
p10265-KPC	KU578314	18271	18852	+	582	misc_feature		Accessory module	The blaKPC-2 gene cluster		ΔrepB	Truncated replication protein RepB
p10265-KPC	KU578314	18984	19379	+	396	CDS		Accessory module	The blaKPC-2 gene cluster		orf396	Hypothetical protein
p10265-KPC	KU578314	19363	19641	+	279	CDS		Accessory module	The blaKPC-2 gene cluster		orf279	Hypothetical protein
p10265-KPC	KU578314	19752	20177	+	426	CDS		Accessory module	The blaKPC-2 gene cluster		klcA	Antirestriction protein KlcA
p10265-KPC	KU578314	20566	20862	+	297	CDS		Accessory module	The blaKPC-2 gene cluster		korC	Protein KorC
p10265-KPC	KU578314	20985	22015	+	1031	mobile_element		Accessory module	The blaKPC-2 gene cluster	ΔISKpn6	ΔISKpn6	Insertion sequence: ISKpn6
p10265-KPC	KU578314	20867	21847	+	981	misc_feature		Accessory module	The blaKPC-2 gene cluster	ΔISKpn6	ΔtnpA	Truncated ISKpn6 transposase
p10265-KPC	KU578314	22000	22015	+	16	repeat_region		Accessory module	The blaKPC-2 gene cluster	ΔISKpn6	IRL_ISKpn6	ISKpn6 invert repeat left
p10265-KPC	KU578314	22097	22978	-	882	CDS		Accessory module	The blaKPC-2 gene cluster		blaKPC-2	Beta-lactamase KPC-2
p10265-KPC	KU578314	23048	23052	-	5	repeat_region		Accessory module	The blaKPC-2 gene cluster	ΔTn3	DR_Tn3	Tn3 direct repeat
p10265-KPC	KU578314	23053	23090	-	38	repeat_region		Accessory module	The blaKPC-2 gene cluster	ΔTn3	IRL_Tn3	Tn3 invert repeat left
p10265-KPC	KU578314	23185	23835	-	651	misc_feature		Accessory module	The blaKPC-2 gene cluster	ΔTn3	ΔblaTEM-1	Truncated beta-lactamase TEM-1
p10265-KPC	KU578314	23909	23914	-	6	repeat_region		Accessory module	The blaKPC-2 gene cluster	ISKpn27	DR_ISKpn27	ISKpn27 direct repeat
p10265-KPC	KU578314	23915	24994	-	1080	mobile_element		Accessory module	The blaKPC-2 gene cluster	ISKpn27	ISKpn27	insertion sequence:ISKpn27
p10265-KPC	KU578314	23915	23930	-	16	repeat_region		Accessory module	The blaKPC-2 gene cluster	ISKpn27	IRR_ISKpn27	ISKpn27 invert repeat right
p10265-KPC	KU578314	23910	24890	-	981	CDS		Accessory module	The blaKPC-2 gene cluster	ISKpn27	tnpA	ISKpn27 transposase
p10265-KPC	KU578314	24974	24994	-	21	repeat_region		Accessory module	The blaKPC-2 gene cluster	ISKpn27	IRL_ISKpn27	ISKpn27 invert repeat left
p10265-KPC	KU578314	24995	25000	-	6	repeat_region		Accessory module	The blaKPC-2 gene cluster	ISKpn27	DR_ISKpn27	ISKpn27 direct repeat
p10265-KPC	KU578314	25013	25570	-	558	CDS		Accessory module	The blaKPC-2 gene cluster	ΔTn3	tnpR	resolvase
p10265-KPC	KU578314	25575	25688	-	114	misc_recomb		Accessory module	The blaKPC-2 gene cluster	ΔTn3	res	Resolution site
p10265-KPC	KU578314	25664	26143	+	480	misc_feature		Accessory module	The blaKPC-2 gene cluster	ΔTn3	ΔtnpA-5'	Disrupted Tn3 transposase, 5' fragment
p10265-KPC	KU578314	26111	27498	-	1388	mobile_element		Accessory module	The blaKPC-2 gene cluster	ISApu2	ISApu2	Insertion sequence: ISApu2
p10265-KPC	KU578314	26111	26134	-	24	repeat_region		Accessory module	The blaKPC-2 gene cluster	ISApu2	IRR_ISApu2	ISApu2 inverted repeat right
p10265-KPC	KU578314	26124	27398	-	1275	CDS		Accessory module	The blaKPC-2 gene cluster	ISApu2	tnpA	ISApu2 transposase
p10265-KPC	KU578314	27475	27498	-	24	repeat_region		Accessory module	The blaKPC-2 gene cluster	ISApu2	IRL_ISApu2	ISApu2 inverted repeat left
p10265-KPC	KU578314	27554	27925	+	372	CDS		Accessory module	The blaKPC-2 gene cluster	ΔTn3	orf7	Hypothetical protein
p10265-KPC	KU578314	28141	29524	+	1384	mobile_element		Accessory module	The blaKPC-2 gene cluster	ISApu1	ISApu1	Insertion sequence: ISApu1
p10265-KPC	KU578314	28141	28162	+	22	repeat_region		Accessory module	The blaKPC-2 gene cluster	ISApu1	IRL_ISApu2	ISApu1 inverted repeat left
p10265-KPC	KU578314	28243	29511	+	1269	CDS		Accessory module	The blaKPC-2 gene cluster	ISApu1	tnpA	ISApu1 transposase
p10265-KPC	KU578314	29503	29524	+	22	repeat_region		Accessory module	The blaKPC-2 gene cluster	ISApu1	IRR_ISApu2	ISApu1 inverted repeat right
p10265-KPC	KU578314	29562	32162	+	2601	misc_feature		Accessory module	The blaKPC-2 gene cluster	ΔTn3	ΔtnpA-3'	Disrupted Tn3 transposase, 3' fragment
p10265-KPC	KU578314	32158	32195	+	38	repeat_region		Accessory module	The blaKPC-2 gene cluster	ΔTn3	IRR_Tn3	Tn3 invert repeat right
p10265-KPC	KU578314	32196	32200	+	5	repeat_region		Accessory module	The blaKPC-2 gene cluster	ΔTn3	DR_Tn3	Tn3 direct repeat
p10265-KPC	KU578314	32196	32861	-	666	mobile_element		Accessory module	The blaKPC-2 gene cluster	ΔISEc33	ΔISEc33	Insertion sequence: Truncated ISEc33
p10265-KPC	KU578314	32086	32760	-	675	misc_feature		Accessory module	The blaKPC-2 gene cluster	ΔISEc33	ΔtnpA	Truncated ISEc33 transposase
p10265-KPC	KU578314	32847	32861	-	15	repeat_region		Accessory module	The blaKPC-2 gene cluster	ΔISEc33	IRL_ISEc33	Truncated ISEc33 inverted repeat left
p10265-KPC	KU578314	32869	33324	+	456	CDS		Backbone	Plasmid maintenance		msrB	Peptide methionine sulfoxide reductase MsrB
p10265-KPC	KU578314	33326	33865	+	540	CDS		Backbone	Plasmid maintenance		msrA	Peptide methionine sulfoxide reductase MsrA
p10265-KPC	KU578314	33998	34702	+	705	CDS		Backbone	Plasmid maintenance		yfcG	Disulfide-bond oxidoreductase YfcG
p10265-KPC	KU578314	34699	35667	+	969	CDS		Backbone	Plasmid maintenance		corA	Magnesium and cobalt transporter CorA
p10265-KPC	KU578314	35759	36331	+	573	CDS		Backbone	Plasmid maintenance		orf8	Hypothetical protein
p10265-KPC	KU578314	36528	37040	+	513	CDS		Backbone	Plasmid maintenance		paeR7IR	Type-2 restriction enzyme PaeR7I
p10265-KPC	KU578314	37079	37327	+	249	CDS		Backbone	Plasmid maintenance		orf9	Hypothetical protein
p10265-KPC	KU578314	37482	38120	+	639	CDS		Backbone	Plasmid maintenance		parA	Plasmid stability protein ParA
p10265-KPC	KU578314	38142	38363	+	222	CDS		Backbone	Plasmid maintenance		parB	Plasmid stability protein ParB
p10265-KPC	KU578314	38397	38783	+	387	repeat_region		Backbone	Plasmid maintenance		parC	Plasmid stability protein ParC
