# Supplementary material for: Novel IncR/IncP6 Hybrid Plasmid pCRE3-KPC Recovered from a Clinical KPC-2-Producing Citrobacter braakii Isolate
Source: mSphere. 2020 Mar 25;5(2):e00891-19. doi: 10.1128/mSphere.00891-19 (PMC7096625; doi:10.1128/mSphere.00891-19)
Supplement: DATA SET S4 [file mSphere.00891-19-sd004.xlsx]

## Sheet: Sheet1
Annotion for plasmid pCOL-1
Seq_id	#Locus_tag	start	stop	strand	Length	Type	Description		Classification	Group	Gene_name	Product
pCOL-1	KC609323	1	1377	+	1377	CDS		Backbone	Plasmid replication		repA	Replication initiation protein (IncP6 plasmid)
pCOL-1	KC609323	1587	1791	+	205	repeat_region		Backbone	Plasmid replication		iterons	RepA-binding sites; regulation of replication
pCOL-1	KC609323	9984	9995	+	12	misc_feature		Backbone	Plasmid maintenance		Δorf1	Disrupted Hypothetical protein
pCOL-1	KC609323	1869	1873	+	5	repeat_region		Accessory module	Tn4401b	Tn4401b	DR_Tn4401b	Tn4401b direct repeat
pCOL-1	KC609323	1874	11876	+	10003	mobile_element		Accessory module	Tn4401b	Tn4401b	Tn4401b	Transposon: Tn4401b
pCOL-1	KC609323	1874	1913	+	40	repeat_region		Accessory module	Tn4401b		IRL_Tn4401b	Tn4401b inverted repeat left
pCOL-1	KC609323	1926	3641	-	1716	CDS		Accessory module	Tn4401b		tnpR	Resolvase
pCOL-1	KC609323	3751	6780	+	3030	CDS		Accessory module	Tn4401b		tnpA	Tn4401b transposase
pCOL-1	KC609323	6798	6800	+	3	repeat_region		Accessory module	Tn4401b	ISKpn7	DR_ISKpn7	ISKpn7 direct repeat
pCOL-1	KC609323	6801	8756	+	1956	mobile_element		Accessory module	Tn4401b	ISKpn7	ISKpn7	Insertion sequence: ISKpn7
pCOL-1	KC609323	6801	6824	+	24	repeat_region		Accessory module	Tn4401b	ISKpn7	IRL_ISKpn7	ISKpn7 inverted repeat left
pCOL-1	KC609323	6887	7912	+	1026	CDS		Accessory module	Tn4401b	ISKpn7	istA	ISKpn7 transposase IstA
pCOL-1	KC609323	7909	8688	+	780	CDS		Accessory module	Tn4401b	ISKpn7	istB	ISKpn7 transposase IstB
pCOL-1	KC609323	8733	8756	+	24	repeat_region		Accessory module	Tn4401b	ISKpn7	IRR_ISKpn7	ISKpn7 inverted repeat right
pCOL-1	KC609323	8757	8759	+	3	repeat_region		Accessory module	Tn4401b	ISKpn7	DR_ISKpn7	ISKpn7 direct repeat
pCOL-1	KC609323	9075	9956	+	882	CDS		Accessory module	Tn4401b		blaKPC-2	Carbapenemase KPC-2
pCOL-1	KC609323	10038	11574	-	1537	mobile_element		Accessory module	Tn4401b	ISKpn6	ISKpn6	Insertion sequence: ISKpn6
pCOL-1	KC609323	10038	10053	-	16	repeat_region		Accessory module	Tn4401b	ISKpn6	IRR_ISKpn6	ISKpn6 inverted repeat right
pCOL-1	KC609323	10206	11522	-	1317	CDS		Accessory module	Tn4401b	ISKpn6	tnpA	ISKpn6 transposase
pCOL-1	KC609323	11559	11574	-	16	repeat_region		Accessory module	Tn4401b	ISKpn6	IRL_ISKpn6	ISKpn6 inverted repeat left
pCOL-1	KC609323	11837	11876	+	40	repeat_region		Accessory module	Tn4401b		IRR_Tn4401b	Tn4401b inverted repeat right
pCOL-1	KC609323	11877	11881	+	5	repeat_region		Accessory module	Tn4401b	Tn4401b	DR_Tn4401b	Tn4401b direct repeat
pCOL-1	KC609323	11871	12146	+	276	misc_feature		Backbone	Plasmid maintenance		Δorf1	Disrupted Hypothetical protein
pCOL-1	KC609323	12452	13362	+	911	CDS		Backbone	Plasmid maintenance		kfrA	Alpha-helical coiled-coil filamentous protein
pCOL-1	KC609323	13538	14635	+	1098	mobile_element		Accessory module	ISPa19	ISPa19	ISPa19	Insertion sequence: ISPa19
pCOL-1	KC609323	13538	13555	+	18	repeat_region		Accessory module	ISPa19	ISPa19	IRL_ISPa19	ISPa19 inverted repeat left
pCOL-1	KC609323	13748	14575	+	828	CDS		Accessory module	ISPa19	ISPa19	tnpA	ISPa19 transposase
pCOL-1	KC609323	14600	15340	-	741	pseudo		Accessory module	Others		ofxX	OfxX fusion
pCOL-1	KC609323	14618	14635	+	18	repeat_region		Accessory module	ISPa19	ISPa19	IRR_ISPa19	ISPa19 inverted repeat right
pCOL-1	KC609323	15325	15975	-	651	CDS		Backbone	Plasmid maintenance		mobE	Auxiliary protein MobE
pCOL-1	KC609323	15968	16651	-	684	CDS		Backbone	Plasmid maintenance		mobD	Auxiliary protein MobD
pCOL-1	KC609323	16664	17062	-	399	CDS		Backbone	Plasmid maintenance		mobC	Relaxosome protein
pCOL-1	KC609323	17330	17650	+	321	CDS		Backbone	Plasmid maintenance		mobB	OriT recognition-like protein
pCOL-1	KC609323	17631	20303	+	2673	CDS		Backbone	Plasmid maintenance		mobA	Relaxase/primasefusion protein
pCOL-1	KC609323	20345	20623	+	279	CDS		Backbone	Plasmid maintenance		orf3	Hypothetical protein
pCOL-1	KC609323	20607	20903	+	297	CDS		Backbone	Plasmid maintenance		orf4	Hypothetical protein
pCOL-1	KC609323	20900	21322	+	423	CDS		Backbone	Plasmid maintenance		orf5	Hypothetical protein
pCOL-1	KC609323	21435	23244	+	1810	mobile_element		Accessory module	ΔTn5403	ΔTn5403	ΔTn5403	Transposon: Truncated Tn5403
pCOL-1	KC609323	21435	22511	-	1077	pseudo		Accessory module	ΔTn5403	ΔTn5403	ΔtnpA	Tn5403 transposase
pCOL-1	KC609323	22606	23211	+	606	CDS		Accessory module	ΔTn5403	ΔTn5403	tnpR	Tn5403 resolvase
pCOL-1	KC609323	23206	23244	+	39	repeat_region		Accessory module	ΔTn5403	ΔTn5403	IRR_Tn5403	Tn5403 inverted repeat right
pCOL-1	KC609323	23244	23776	-	533	mobile_element		Accessory module	The ΔISApu-orf7-ISApu1 region	ΔISApu2	ΔISApu2	Insertion sequence: Truncated ISApu2
pCOL-1	KC609323	23208	23675	-	468	misc_feature		Accessory module	The ΔISApu-orf7-ISApu1 region	ΔISApu2	ΔtnpA	Truncated ISApu2 transposase
pCOL-1	KC609323	23758	23776	-	19	repeat_region		Accessory module	The ΔISApu-orf7-ISApu1 region	ΔISApu2	IRL_ISApu2	ISApu2 inverted repeat left
pCOL-1	KC609323	23833	24204	+	372	CDS		Accessory module	The ΔISApu-orf7-ISApu1 region		orf7	Hypothetical protein
pCOL-1	KC609323	24420	25803	+	1384	mobile_element		Accessory module	The ΔISApu-orf7-ISApu1 region	ISApu1	ISApu1	Insertion sequence: ISApu1
pCOL-1	KC609323	24420	24439	+	20	repeat_region		Accessory module	The ΔISApu-orf7-ISApu1 region	ISApu1	IRL_ISApu2	ISApu1 inverted repeat left
pCOL-1	KC609323	24522	25787	+	1266	CDS		Accessory module	The ΔISApu-orf7-ISApu1 region	ISApu1	tnpA	ISApu1 transposase
pCOL-1	KC609323	25784	25803	+	20	repeat_region		Accessory module	The ΔISApu-orf7-ISApu1 region	ISApu1	IRR_ISApu2	ISApu1 inverted repeat right
pCOL-1	KC609323	25882	26331	-	450	misc_feature		Backbone	Plasmid maintenance		orf8	Hypothetical protein
pCOL-1	KC609323	26381	27348	-	968	pseudo		Backbone	Plasmid maintenance		corA	Magnesium and cobalt transporter CorA
pCOL-1	KC609323	27345	28049	-	705	CDS		Backbone	Plasmid maintenance		yfcG	Disulfide-bond oxidoreductase YfcG
pCOL-1	KC609323	28182	28721	-	540	CDS		Backbone	Plasmid maintenance		msrA	Peptide methionine sulfoxide reductase MsrA
pCOL-1	KC609323	28723	29181	-	459	pseudo		Backbone	Plasmid maintenance		msrB	Peptide methionine sulfoxide reductase MsrB
pCOL-1	KC609323	29279	29704	+	426	misc_feature		Backbone	Plasmid maintenance		orf10	Hypothetical protein
pCOL-1	KC609323	29781	30017	+	237	misc_feature		Backbone	Plasmid maintenance		Δorf9	Hypothetical protein
pCOL-1	KC609323	30063	30701	+	639	CDS		Backbone	Plasmid maintenance		parA	Partitioning ATPases
pCOL-1	KC609323	30723	30944	+	222	CDS		Backbone	Plasmid maintenance		parB	Centromere-binding protein
pCOL-1	KC609323	30978	31364	+	387	repeat_region		Backbone	Plasmid maintenance		parC	Centromere, binding sites for ParB
